# Supplementary material for: Divergent macrophage-regulated T cell states determine response to Bacillus Calmette-Guérin vaccine in high-risk bladder cancer
Source: J Clin Invest. 2026 Apr 21;136(12):e200442. doi: 10.1172/JCI200442 (PMC13262731; doi:10.1172/JCI200442)
Supplement: Supplemental table 1 [file jci-136-200442-s051.xlsx]

## Sheet: Sheet1
Patient	Stage	CIS	Age	Sex	Race	BCG_Response	Chemotherapy	Type
P1	T1	0	70-5	F	White	Naive	No	Tissue
P13	Ta	0	65-70	M	White	Unresponsive	No	Tissue
P2	Ta	0	75-80	M	White	Naive	No	Both
P8	T1	1	60-65	M	White	Responsive	No	Both
P1-P	T1	0	70-5	F	White	Unresponsive	No	Both
P3	T1	0	70-5	M	Hispanic	Naive	No	Blood
P14	T1	0	70-5	M	White	Unresponsive	No	Both
P9	Ta	1	75-80	M	White	Responsive	No	Both
P10	T1	1	80-5	M	White	Responsive	No	Both
P15	Ta	0	70-5	F	White	Unresponsive	No	Both
P4	CIS	1	65-70	M	White	Naive	No	Both
P5	Ta	0	65-70	M	White	Naive	No	Both
P16	CIS	1	50-5	M	White	Unresponsive	No	Both
P11	Ta	0	70-5	M	White	Responsive	No	Both
P6	T1	0	85-90	M	White	Naive	No	Both
P7	T1	0	75-80	M	Asian	Naive	No	Both
P12	T1	1	50-5	M	White	Responsive	No	Both
P17	T1	0	60-5	M	White	Unresponsive	No	Both
P2-P	T1	0	75-80	M	White	Unresponsive	No	Both
P4-P	T1	0	65-70	M	White	Responsive	No	Both
P18	Ta	0	35-40	M	White	Naive	No	Both
P19	CIS	1	70-5	F	White	Unresponsive	No	Both
