# Supplementary material for: Divergent macrophage-regulated T cell states determine response to Bacillus Calmette-Guérin vaccine in high-risk bladder cancer
Source: J Clin Invest. 2026 Apr 21;136(12):e200442. doi: 10.1172/JCI200442 (PMC13262731; doi:10.1172/JCI200442)
Supplement: Supplemental table 2 [file jci-136-200442-s052.xlsx]

## Sheet: PCF Experiment
Well	DAPI Channel	ATTO550 Channel	CY5 Channel	AF750 Channel
F1	DAPI	CD31 - BX001	CD4 - BX003	HLA-A - BX004
F2	DAPI	IFNG - BX020	CD68 - BX015	Pan-Cytokeratin - BX019
F3	DAPI	CD45 - BX021	CD45RO - BX017	HLA-DR - BX033
F4	DAPI	CD8 - BX026	CD11c - BX024	CD107a - BX006
F5	DAPI	CD56 - BX028	FOXP3 - BX031	RORyT - BX022
F6	DAPI	CD14 - BX037	PD-L1 - BX043	None
F7	DAPI	Granzyme B - BX041	CD3e - BX045	None
F8	DAPI	Ki67 - BX047	PD-1 - BX046	None
F9	DAPI	T-bet/TBX21 - BX052	TCF-1 - BX061	None
F10	DAPI	TOX - BX060	CD25 - BX050	None
F11	DAPI	CD163- BX069	ICOS - BX065	None
F12	DAPI	LAG3 - BX055	None	None
G1	DAPI	CD206- BX361	None	None
H11	DAPI	None	None	None
H12	DAPI	None	None	None

## Sheet: Antibody Inventory
Antibody	Supplier	Catalog no.
DAPI nuclear stain	Akoya	7000003
CD31	Akoya	4250104
CD4	Akoya	4550112
HLA-A	Akoya	4450046
IFNG	Akoya	4250062
CD68	Akoya	4550113
Pan-Cytokeratin	Akoya	4450020
CD45	Akoya	4250099
CD45RO	Akoya	4550127
HLA-DR	Akoya	4450095
CD8	Akoya	4250012
CD11c	Akoya	4550135
CD107a	Akoya	4450101
CD56	Akoya	4250087
FOXP3	Akoya	4550071
RORyT	Custom
CD14	Akoya	4450047
PD-L1	Akoya	4550072
Granzyme B	Akoya	4250055
CD3e	Akoya	4550125
Ki67	Akoya	4450096
PD-1	Akoya	4550038
T-bet/TBX21	Custom
TCF-1	Akoya	4550068
TOX	Akoya	4250067
CD25	Custom
CD163	Akoya	4250079
ICOS	Akoya	4550129
LAG3	Akoya	4250116
CD206	Akoya	4250109
