# Supplementary material for: Divergent macrophage-regulated T cell states determine response to Bacillus Calmette-Guérin vaccine in high-risk bladder cancer
Source: J Clin Invest. 2026 Apr 21;136(12):e200442. doi: 10.1172/JCI200442 (PMC13262731; doi:10.1172/JCI200442)
Supplement: Supporting data values [file jci-136-200442-s053.xls]

## Sheet: Figure_1_F
Patient_sampletype	type	NK cells	CD4+ T cells	CD8+ T cells	Neutrophils	Monocyte/Macrophage	DCs	Mast cells	B cells	Plasma cells
P1-P-blood	blood	3.2905	7.83453	3.72924	84.0175	0.971482	0.0313381	0.125353	0	0
P1-P-tissue	tissue	2.66022	27.2068	13.9057	26.844	25.7557	2.29746	0.846433	0.483676	0
P10-blood	blood	0.426743	9.03272	10.3129	72.3329	7.53912	0	0	0.355619	0
P10-tissue	tissue	1.63099	25.0765	45.6677	19.9796	2.54842	0.101937	0.815494	3.56779	0.611621
P11-blood	blood	1.78886	13.5551	5.03905	70.5467	5.64374	0.277148	0.982615	2.01562	0.151172
P11-tissue	tissue	6.17791	59.218	20.6647	5.04399	1.44673	1.15347	4.41838	0.899316	0.977517
P12-blood	blood	1.20317	4.81269	1.80476	86.5463	5.05879	0.0273448	0.191414	0.355483	0
P12-tissue	tissue	2.76483	39.6707	39.6086	4.93942	3.63467	1.61541	2.85803	3.26188	1.64647
P13-tissue	tissue	5.90188	30.9111	6.71339	44.1903	6.6765	2.43453	1.88122	1.14349	0.147547
P14-blood	blood	0.166251	1.08063	0.332502	93.1006	4.07315	0.997506	0	0.249377	0
P14-tissue	tissue	15.2607	5.97449	36.0483	14.2761	27.3887	0.402775	0.581786	0.0671291	0
P15-blood	blood	1.69173	7.5188	3.57143	78.3835	8.17669	0	0.37594	0.281955	0
P15-tissue	tissue	4.10172	32.4856	34.1263	3.85562	0.820345	0.574241	3.85562	16.735	3.44545
P16-blood	blood	1.52284	6.59898	1.01523	90.8629	0	0	0	0	0
P16-tissue	tissue	4.59016	26.3934	9.01639	8.85246	8.85246	2.62295	5.90164	29.0164	4.7541
P17-blood	blood	6.17165	7.81099	8.87175	76.0849	0.385728	0	0.096432	0.578592	0
P17-tissue	tissue	5.66802	59.5142	14.7773	2.42915	1.417	1.61943	4.25101	8.2996	2.02429
P18-blood	blood	0.204082	5.35714	1.02041	90.3061	2.70408	0	0.153061	0.255102	0
P18-tissue	tissue	7.48031	22.4409	56.6929	5.51181	2.75591	0.787402	3.93701	0.393701	0
P19-blood	blood	2.88184	8.86167	5.18732	76.4409	5.54755	0	0.288184	0.792507	0
P19-tissue	tissue	1.8227	16.0315	71.4582	4.1425	0.91135	0.869925	2.77548	1.1599	0.8285
P2-P-blood	blood	5.69948	9.06736	3.49741	78.3679	2.20207	0	0.388601	0.777202	0
P2-P-tissue	tissue	2.90828	31.0962	57.047	0.223714	0.671141	1.34228	3.57942	2.46085	0.671141
P2-blood	blood	0.323176	0.646353	0.415512	98.0148	0.415512	0.0923361	0	0.0923361	0
P2-tissue	tissue	0	0.352526	0.117509	95.8284	3.70153	0	0	0	0
P3-blood	blood	2.12449	6.89527	10.2497	74.5061	6.1871	0	0.0372717	0	0
P4-P-blood	blood	0.813008	10.9387	3.69549	75.0924	8.79527	0.0739098	0.443459	0.14782	0
P4-P-tissue	tissue	5.50918	46.0768	37.2287	0.834725	0.500835	1.16861	1.66945	5.67613	1.33556
P4-blood	blood	0.38115	7.62301	1.386	89.0159	1.28205	0.03465	0.2079	0.0693001	0
P4-tissue	tissue	2.91314	9.5339	8.68644	48.0932	4.60805	0.847458	0.688559	24.6292	0
P5-blood	blood	2.4755	5.05415	0.928314	77.411	12.5838	0.051573	0.206292	1.28932	0
P5-tissue	tissue	5.53191	18.8652	60	7.80142	2.41135	1.41844	1.70213	2.12766	0.141844
P6-blood	blood	2.71293	7.57098	5.11041	74.3849	10.0946	0	0.126183	0	0
P6-tissue	tissue	17.1206	21.0117	54.8638	1.94553	2.33463	0	1.16732	1.16732	0.389105
P7-blood	blood	4.01801	9.69865	7.68964	75.5802	2.07828	0.034638	0.34638	0.554209	0
P7-tissue	tissue	1.57581	23.4242	43.6116	2.08688	2.38501	1.49063	5.2385	18.569	1.6184
P8-blood	blood	0.0589797	5.60307	2.86051	84.2229	6.63521	0.0589797	0.235919	0.324388	0
P8-tissue	tissue	1.27877	31.202	4.09207	52.2592	9.71867	0.767263	0.426257	0.0852515	0.170503
P9-blood	blood	0.361367	9.06702	1.21551	79.5007	9.09987	0.0328515	0.328515	0.394218	0
P9-tissue	tissue	10.0625	48.6468	31.0895	7.56419	1.38793	0.624566	0.277585	0.277585	0.0693963
P11-tissue	CD4+ T cells	tissue	3029	59.218
P11-tissue	CD8+ T cells	tissue	1057	20.6647
P11-tissue	Neutrophils	tissue	258	5.04399
P11-tissue	Monocyte/Macrophage	tissue	74	1.44673
P11-tissue	DCs	tissue	59	1.15347
P11-tissue	Mast cells	tissue	226	4.41838
P11-tissue	B cells	tissue	46	0.899316
P11-tissue	Plasma cells	tissue	50	0.977517
P12-blood	NK cells	blood	44	1.20317
P12-blood	CD4+ T cells	blood	176	4.81269
P12-blood	CD8+ T cells	blood	66	1.80476
P12-blood	Neutrophils	blood	3165	86.5463
P12-blood	Monocyte/Macrophage	blood	185	5.05879
P12-blood	DCs	blood	1	0.0273448
P12-blood	Mast cells	blood	7	0.191414
P12-blood	B cells	blood	13	0.355483
P12-tissue	NK cells	tissue	89	2.76483
P12-tissue	CD4+ T cells	tissue	1277	39.6707
P12-tissue	CD8+ T cells	tissue	1275	39.6086
P12-tissue	Neutrophils	tissue	159	4.93942
P12-tissue	Monocyte/Macrophage	tissue	117	3.63467
P12-tissue	DCs	tissue	52	1.61541
P12-tissue	Mast cells	tissue	92	2.85803
P12-tissue	B cells	tissue	105	3.26188
P12-tissue	Plasma cells	tissue	53	1.64647
P13-tissue	NK cells	tissue	160	5.90188
P13-tissue	CD4+ T cells	tissue	838	30.9111
P13-tissue	CD8+ T cells	tissue	182	6.71339
P13-tissue	Neutrophils	tissue	1198	44.1903
P13-tissue	Monocyte/Macrophage	tissue	181	6.6765
P13-tissue	DCs	tissue	66	2.43453
P13-tissue	Mast cells	tissue	51	1.88122
P13-tissue	B cells	tissue	31	1.14349
P13-tissue	Plasma cells	tissue	4	0.147547
P14-blood	NK cells	blood	2	0.166251
P14-blood	CD4+ T cells	blood	13	1.08063
P14-blood	CD8+ T cells	blood	4	0.332502
P14-blood	Neutrophils	blood	1120	93.1006
P14-blood	Monocyte/Macrophage	blood	49	4.07315
P14-blood	DCs	blood	12	0.997506
P14-blood	B cells	blood	3	0.249377
P14-tissue	NK cells	tissue	682	15.2607
P14-tissue	CD4+ T cells	tissue	267	5.97449
P14-tissue	CD8+ T cells	tissue	1611	36.0483
P14-tissue	Neutrophils	tissue	638	14.2761
P14-tissue	Monocyte/Macrophage	tissue	1224	27.3887
P14-tissue	DCs	tissue	18	0.402775
P14-tissue	Mast cells	tissue	26	0.581786
P14-tissue	B cells	tissue	3	0.0671291
P15-blood	NK cells	blood	18	1.69173
P15-blood	CD4+ T cells	blood	80	7.5188
P15-blood	CD8+ T cells	blood	38	3.57143
P15-blood	Neutrophils	blood	834	78.3835
P15-blood	Monocyte/Macrophage	blood	87	8.17669
P15-blood	Mast cells	blood	4	0.37594
P15-blood	B cells	blood	3	0.281955
P15-tissue	NK cells	tissue	50	4.10172
P15-tissue	CD4+ T cells	tissue	396	32.4856
P15-tissue	CD8+ T cells	tissue	416	34.1263
P15-tissue	Neutrophils	tissue	47	3.85562
P15-tissue	Monocyte/Macrophage	tissue	10	0.820345
P15-tissue	DCs	tissue	7	0.574241
P15-tissue	Mast cells	tissue	47	3.85562
P15-tissue	B cells	tissue	204	16.735
P15-tissue	Plasma cells	tissue	42	3.44545
P16-blood	NK cells	blood	3	1.52284
P16-blood	CD4+ T cells	blood	13	6.59898
P16-blood	CD8+ T cells	blood	2	1.01523
P16-blood	Neutrophils	blood	179	90.8629
P16-tissue	NK cells	tissue	28	4.59016
P16-tissue	CD4+ T cells	tissue	161	26.3934
P16-tissue	CD8+ T cells	tissue	55	9.01639
P16-tissue	Neutrophils	tissue	54	8.85246
P16-tissue	Monocyte/Macrophage	tissue	54	8.85246
P16-tissue	DCs	tissue	16	2.62295
P16-tissue	Mast cells	tissue	36	5.90164
P16-tissue	B cells	tissue	177	29.0164
P16-tissue	Plasma cells	tissue	29	4.7541
P17-blood	NK cells	blood	64	6.17165
P17-blood	CD4+ T cells	blood	81	7.81099
P17-blood	CD8+ T cells	blood	92	8.87175
P17-blood	Neutrophils	blood	789	76.0849
P17-blood	Monocyte/Macrophage	blood	4	0.385728
P17-blood	Mast cells	blood	1	0.096432
P17-blood	B cells	blood	6	0.578592
P17-tissue	NK cells	tissue	28	5.66802
P17-tissue	CD4+ T cells	tissue	294	59.5142
P17-tissue	CD8+ T cells	tissue	73	14.7773
P17-tissue	Neutrophils	tissue	12	2.42915
P17-tissue	Monocyte/Macrophage	tissue	7	1.417
P17-tissue	DCs	tissue	8	1.61943
P17-tissue	Mast cells	tissue	21	4.25101
P17-tissue	B cells	tissue	41	8.2996
P17-tissue	Plasma cells	tissue	10	2.02429
P18-blood	NK cells	blood	4	0.204082
P18-blood	CD4+ T cells	blood	105	5.35714
P18-blood	CD8+ T cells	blood	20	1.02041
P18-blood	Neutrophils	blood	1770	90.3061
P18-blood	Monocyte/Macrophage	blood	53	2.70408
P18-blood	Mast cells	blood	3	0.153061
P18-blood	B cells	blood	5	0.255102
P18-tissue	NK cells	tissue	19	7.48031
P18-tissue	CD4+ T cells	tissue	57	22.4409
P18-tissue	CD8+ T cells	tissue	144	56.6929
P18-tissue	Neutrophils	tissue	14	5.51181
P18-tissue	Monocyte/Macrophage	tissue	7	2.75591
P18-tissue	DCs	tissue	2	0.787402
P18-tissue	Mast cells	tissue	10	3.93701
P18-tissue	B cells	tissue	1	0.393701
P19-blood	NK cells	blood	40	2.88184
P19-blood	CD4+ T cells	blood	123	8.86167
P19-blood	CD8+ T cells	blood	72	5.18732
P19-blood	Neutrophils	blood	1061	76.4409
P19-blood	Monocyte/Macrophage	blood	77	5.54755
P19-blood	Mast cells	blood	4	0.288184
P19-blood	B cells	blood	11	0.792507
P19-tissue	NK cells	tissue	44	1.8227
P19-tissue	CD4+ T cells	tissue	387	16.0315
P19-tissue	CD8+ T cells	tissue	1725	71.4582
P19-tissue	Neutrophils	tissue	100	4.1425
P19-tissue	Monocyte/Macrophage	tissue	22	0.91135
P19-tissue	DCs	tissue	21	0.869925
P19-tissue	Mast cells	tissue	67	2.77548
P19-tissue	B cells	tissue	28	1.1599
P19-tissue	Plasma cells	tissue	20	0.8285
P2-P-blood	NK cells	blood	44	5.69948
P2-P-blood	CD4+ T cells	blood	70	9.06736
P2-P-blood	CD8+ T cells	blood	27	3.49741
P2-P-blood	Neutrophils	blood	605	78.3679
P2-P-blood	Monocyte/Macrophage	blood	17	2.20207
P2-P-blood	Mast cells	blood	3	0.388601
P2-P-blood	B cells	blood	6	0.777202
P2-P-tissue	NK cells	tissue	13	2.90828
P2-P-tissue	CD4+ T cells	tissue	139	31.0962
P2-P-tissue	CD8+ T cells	tissue	255	57.047
P2-P-tissue	Neutrophils	tissue	1	0.223714
P2-P-tissue	Monocyte/Macrophage	tissue	3	0.671141
P2-P-tissue	DCs	tissue	6	1.34228
P2-P-tissue	Mast cells	tissue	16	3.57942
P2-P-tissue	B cells	tissue	11	2.46085
P2-P-tissue	Plasma cells	tissue	3	0.671141
P2-blood	NK cells	blood	7	0.323176
P2-blood	CD4+ T cells	blood	14	0.646353
P2-blood	CD8+ T cells	blood	9	0.415512
P2-blood	Neutrophils	blood	2123	98.0148
P2-blood	Monocyte/Macrophage	blood	9	0.415512
P2-blood	DCs	blood	2	0.0923361
P2-blood	B cells	blood	2	0.0923361
P2-tissue	CD4+ T cells	tissue	6	0.352526
P2-tissue	CD8+ T cells	tissue	2	0.117509
P2-tissue	Neutrophils	tissue	1631	95.8284
P2-tissue	Monocyte/Macrophage	tissue	63	3.70153
P3-blood	NK cells	blood	57	2.12449
P3-blood	CD4+ T cells	blood	185	6.89527
P3-blood	CD8+ T cells	blood	275	10.2497
P3-blood	Neutrophils	blood	1999	74.5061
P3-blood	Monocyte/Macrophage	blood	166	6.1871
P3-blood	Mast cells	blood	1	0.0372717
P4-P-blood	NK cells	blood	11	0.813008
P4-P-blood	CD4+ T cells	blood	148	10.9387
P4-P-blood	CD8+ T cells	blood	50	3.69549
P4-P-blood	Neutrophils	blood	1016	75.0924
P4-P-blood	Monocyte/Macrophage	blood	119	8.79527
P4-P-blood	DCs	blood	1	0.0739098
P4-P-blood	Mast cells	blood	6	0.443459
P4-P-blood	B cells	blood	2	0.14782
P4-P-tissue	NK cells	tissue	33	5.50918
P4-P-tissue	CD4+ T cells	tissue	276	46.0768
P4-P-tissue	CD8+ T cells	tissue	223	37.2287
P4-P-tissue	Neutrophils	tissue	5	0.834725
P4-P-tissue	Monocyte/Macrophage	tissue	3	0.500835
P4-P-tissue	DCs	tissue	7	1.16861
P4-P-tissue	Mast cells	tissue	10	1.66945
P4-P-tissue	B cells	tissue	34	5.67613
P4-P-tissue	Plasma cells	tissue	8	1.33556
P4-blood	NK cells	blood	11	0.38115
P4-blood	CD4+ T cells	blood	220	7.62301
P4-blood	CD8+ T cells	blood	40	1.386
P4-blood	Neutrophils	blood	2569	89.0159
P4-blood	Monocyte/Macrophage	blood	37	1.28205
P4-blood	DCs	blood	1	0.03465
P4-blood	Mast cells	blood	6	0.2079
P4-blood	B cells	blood	2	0.0693001
P4-tissue	NK cells	tissue	55	2.91314
P4-tissue	CD4+ T cells	tissue	180	9.5339
P4-tissue	CD8+ T cells	tissue	164	8.68644
P4-tissue	Neutrophils	tissue	908	48.0932
P4-tissue	Monocyte/Macrophage	tissue	87	4.60805
P4-tissue	DCs	tissue	16	0.847458
P4-tissue	Mast cells	tissue	13	0.688559
P4-tissue	B cells	tissue	465	24.6292
P5-blood	NK cells	blood	48	2.4755
P5-blood	CD4+ T cells	blood	98	5.05415
P5-blood	CD8+ T cells	blood	18	0.928314
P5-blood	Neutrophils	blood	1501	77.411
P5-blood	Monocyte/Macrophage	blood	244	12.5838
P5-blood	DCs	blood	1	0.051573
P5-blood	Mast cells	blood	4	0.206292
P5-blood	B cells	blood	25	1.28932
P5-tissue	NK cells	tissue	39	5.53191
P5-tissue	CD4+ T cells	tissue	133	18.8652
P5-tissue	CD8+ T cells	tissue	423	60
P5-tissue	Neutrophils	tissue	55	7.80142
P5-tissue	Monocyte/Macrophage	tissue	17	2.41135
P5-tissue	DCs	tissue	10	1.41844
P5-tissue	Mast cells	tissue	12	1.70213
P5-tissue	B cells	tissue	15	2.12766
P5-tissue	Plasma cells	tissue	1	0.141844
P6-blood	NK cells	blood	43	2.71293
P6-blood	CD4+ T cells	blood	120	7.57098
P6-blood	CD8+ T cells	blood	81	5.11041
P6-blood	Neutrophils	blood	1179	74.3849
P6-blood	Monocyte/Macrophage	blood	160	10.0946
P6-blood	Mast cells	blood	2	0.126183
P6-tissue	NK cells	tissue	44	17.1206
P6-tissue	CD4+ T cells	tissue	54	21.0117
P6-tissue	CD8+ T cells	tissue	141	54.8638
P6-tissue	Neutrophils	tissue	5	1.94553
P6-tissue	Monocyte/Macrophage	tissue	6	2.33463
P6-tissue	Mast cells	tissue	3	1.16732
P6-tissue	B cells	tissue	3	1.16732
P6-tissue	Plasma cells	tissue	1	0.389105
P7-blood	NK cells	blood	116	4.01801
P7-blood	CD4+ T cells	blood	280	9.69865
P7-blood	CD8+ T cells	blood	222	7.68964
P7-blood	Neutrophils	blood	2182	75.5802
P7-blood	Monocyte/Macrophage	blood	60	2.07828
P7-blood	DCs	blood	1	0.034638
P7-blood	Mast cells	blood	10	0.34638
P7-blood	B cells	blood	16	0.554209
P7-tissue	NK cells	tissue	37	1.57581
P7-tissue	CD4+ T cells	tissue	550	23.4242
P7-tissue	CD8+ T cells	tissue	1024	43.6116
P7-tissue	Neutrophils	tissue	49	2.08688
P7-tissue	Monocyte/Macrophage	tissue	56	2.38501
P7-tissue	DCs	tissue	35	1.49063
P7-tissue	Mast cells	tissue	123	5.2385
P7-tissue	B cells	tissue	436	18.569
P7-tissue	Plasma cells	tissue	38	1.6184
P8-blood	NK cells	blood	2	0.0589797
P8-blood	CD4+ T cells	blood	190	5.60307
P8-blood	CD8+ T cells	blood	97	2.86051
P8-blood	Neutrophils	blood	2856	84.2229
P8-blood	Monocyte/Macrophage	blood	225	6.63521
P8-blood	DCs	blood	2	0.0589797
P8-blood	Mast cells	blood	8	0.235919
P8-blood	B cells	blood	11	0.324388
P8-tissue	NK cells	tissue	15	1.27877
P8-tissue	CD4+ T cells	tissue	366	31.202
P8-tissue	CD8+ T cells	tissue	48	4.09207
P8-tissue	Neutrophils	tissue	613	52.2592
P8-tissue	Monocyte/Macrophage	tissue	114	9.71867
P8-tissue	DCs	tissue	9	0.767263
P8-tissue	Mast cells	tissue	5	0.426257
P8-tissue	B cells	tissue	1	0.0852515
P8-tissue	Plasma cells	tissue	2	0.170503
P9-blood	NK cells	blood	11	0.361367
P9-blood	CD4+ T cells	blood	276	9.06702
P9-blood	CD8+ T cells	blood	37	1.21551
P9-blood	Neutrophils	blood	2420	79.5007
P9-blood	Monocyte/Macrophage	blood	277	9.09987
P9-blood	DCs	blood	1	0.0328515
P9-blood	Mast cells	blood	10	0.328515
P9-blood	B cells	blood	12	0.394218
P9-tissue	NK cells	tissue	145	10.0625
P9-tissue	CD4+ T cells	tissue	701	48.6468
P9-tissue	CD8+ T cells	tissue	448	31.0895
P9-tissue	Neutrophils	tissue	109	7.56419
P9-tissue	Monocyte/Macrophage	tissue	20	1.38793
P9-tissue	DCs	tissue	9	0.624566
P9-tissue	Mast cells	tissue	4	0.277585
P9-tissue	B cells	tissue	4	0.277585
P9-tissue	Plasma cells	tissue	1	0.0693963

## Sheet: Figure_1_G
Patient_sampletype	Response	NK cells	CD4+ T cells	CD8+ T cells	Neutrophils	Monocyte/Macrophage	DCs	Mast cells	B cells	Plasma cells
P1-P-tissue	BCG_unresponsive	2.66022	27.2068	13.9057	26.844	25.7557	2.29746	0.846433	0.483676	0
P1-P-tissue	BCG_responsive	0	0	0	0	0	0	0	0	0
P10-tissue	BCG_responsive	1.63099	25.0765	45.6677	19.9796	2.54842	0.101937	0.815494	3.56779	0.611621
P11-tissue	BCG_responsive	6.17791	59.218	20.6647	5.04399	1.44673	1.15347	4.41838	0.899316	0.977517
P12-tissue	BCG_responsive	2.76483	39.6707	39.6086	4.93942	3.63467	1.61541	2.85803	3.26188	1.64647
P13-tissue	BCG_unresponsive	5.90188	30.9111	6.71339	44.1903	6.6765	2.43453	1.88122	1.14349	0.147547
P14-tissue	BCG_unresponsive	15.2607	5.97449	36.0483	14.2761	27.3887	0.402775	0.581786	0.0671291	0
P15-tissue	BCG_unresponsive	4.10172	32.4856	34.1263	3.85562	0.820345	0.574241	3.85562	16.735	3.44545
P16-tissue	BCG_unresponsive	4.59016	26.3934	9.01639	8.85246	8.85246	2.62295	5.90164	29.0164	4.7541
P17-tissue	BCG_unresponsive	5.66802	59.5142	14.7773	2.42915	1.417	1.61943	4.25101	8.2996	2.02429
P18-tissue	BCG_naive	7.48031	22.4409	56.6929	5.51181	2.75591	0.787402	3.93701	0.393701	0
P18-tissue	BCG_unresponsive	0	0	0	0	0	0	0	0	0
P19-tissue	BCG_unresponsive	1.8227	16.0315	71.4582	4.1425	0.91135	0.869925	2.77548	1.1599	0.8285
P2-P-tissue	BCG_unresponsive	2.90828	31.0962	57.047	0.223714	0.671141	1.34228	3.57942	2.46085	0.671141
P2-tissue	BCG_naive	0	0.352526	0.117509	95.8284	3.70153	0	0	0	0
P2-tissue	BCG_responsive	0	0	0	0	0	0	0	0	0
P4-P-tissue	BCG_responsive	5.50918	46.0768	37.2287	0.834725	0.500835	1.16861	1.66945	5.67613	1.33556
P4-tissue	BCG_naive	2.91314	9.5339	8.68644	48.0932	4.60805	0.847458	0.688559	24.6292	0
P5-tissue	BCG_naive	5.53191	18.8652	60	7.80142	2.41135	1.41844	1.70213	2.12766	0.141844
P6-tissue	BCG_naive	17.1206	21.0117	54.8638	1.94553	2.33463	0	1.16732	1.16732	0.389105
P7-tissue	BCG_naive	1.57581	23.4242	43.6116	2.08688	2.38501	1.49063	5.2385	18.569	1.6184
P8-tissue	BCG_responsive	1.27877	31.202	4.09207	52.2592	9.71867	0.767263	0.426257	0.0852515	0.170503
P9-tissue	BCG_responsive	10.0625	48.6468	31.0895	7.56419	1.38793	0.624566	0.277585	0.277585	0.0693963
P11-tissue	DCs	BCG_responsive	59	1.15347
P11-tissue	Mast cells	BCG_responsive	226	4.41838
P11-tissue	B cells	BCG_responsive	46	0.899316
P11-tissue	Plasma cells	BCG_responsive	50	0.977517
P12-tissue	NK cells	BCG_responsive	89	2.76483
P12-tissue	CD4+ T cells	BCG_responsive	1277	39.6707
P12-tissue	CD8+ T cells	BCG_responsive	1275	39.6086
P12-tissue	Neutrophils	BCG_responsive	159	4.93942
P12-tissue	Monocyte/Macrophage	BCG_responsive	117	3.63467
P12-tissue	DCs	BCG_responsive	52	1.61541
P12-tissue	Mast cells	BCG_responsive	92	2.85803
P12-tissue	B cells	BCG_responsive	105	3.26188
P12-tissue	Plasma cells	BCG_responsive	53	1.64647
P13-tissue	NK cells	BCG_unresponsive	160	5.90188
P13-tissue	CD4+ T cells	BCG_unresponsive	838	30.9111
P13-tissue	CD8+ T cells	BCG_unresponsive	182	6.71339
P13-tissue	Neutrophils	BCG_unresponsive	1198	44.1903
P13-tissue	Monocyte/Macrophage	BCG_unresponsive	181	6.6765
P13-tissue	DCs	BCG_unresponsive	66	2.43453
P13-tissue	Mast cells	BCG_unresponsive	51	1.88122
P13-tissue	B cells	BCG_unresponsive	31	1.14349
P13-tissue	Plasma cells	BCG_unresponsive	4	0.147547
P14-tissue	NK cells	BCG_unresponsive	682	15.2607
P14-tissue	CD4+ T cells	BCG_unresponsive	267	5.97449
P14-tissue	CD8+ T cells	BCG_unresponsive	1611	36.0483
P14-tissue	Neutrophils	BCG_unresponsive	638	14.2761
P14-tissue	Monocyte/Macrophage	BCG_unresponsive	1224	27.3887
P14-tissue	DCs	BCG_unresponsive	18	0.402775
P14-tissue	Mast cells	BCG_unresponsive	26	0.581786
P14-tissue	B cells	BCG_unresponsive	3	0.0671291
P14-tissue	Plasma cells	BCG_unresponsive	0	0
P15-tissue	NK cells	BCG_unresponsive	50	4.10172
P15-tissue	CD4+ T cells	BCG_unresponsive	396	32.4856
P15-tissue	CD8+ T cells	BCG_unresponsive	416	34.1263
P15-tissue	Neutrophils	BCG_unresponsive	47	3.85562
P15-tissue	Monocyte/Macrophage	BCG_unresponsive	10	0.820345
P15-tissue	DCs	BCG_unresponsive	7	0.574241
P15-tissue	Mast cells	BCG_unresponsive	47	3.85562
P15-tissue	B cells	BCG_unresponsive	204	16.735
P15-tissue	Plasma cells	BCG_unresponsive	42	3.44545
P16-tissue	NK cells	BCG_unresponsive	28	4.59016
P16-tissue	CD4+ T cells	BCG_unresponsive	161	26.3934
P16-tissue	CD8+ T cells	BCG_unresponsive	55	9.01639
P16-tissue	Neutrophils	BCG_unresponsive	54	8.85246
P16-tissue	Monocyte/Macrophage	BCG_unresponsive	54	8.85246
P16-tissue	DCs	BCG_unresponsive	16	2.62295
P16-tissue	Mast cells	BCG_unresponsive	36	5.90164
P16-tissue	B cells	BCG_unresponsive	177	29.0164
P16-tissue	Plasma cells	BCG_unresponsive	29	4.7541
P17-tissue	NK cells	BCG_unresponsive	28	5.66802
P17-tissue	CD4+ T cells	BCG_unresponsive	294	59.5142
P17-tissue	CD8+ T cells	BCG_unresponsive	73	14.7773
P17-tissue	Neutrophils	BCG_unresponsive	12	2.42915
P17-tissue	Monocyte/Macrophage	BCG_unresponsive	7	1.417
P17-tissue	DCs	BCG_unresponsive	8	1.61943
P17-tissue	Mast cells	BCG_unresponsive	21	4.25101
P17-tissue	B cells	BCG_unresponsive	41	8.2996
P17-tissue	Plasma cells	BCG_unresponsive	10	2.02429
P18-tissue	NK cells	BCG_naive	19	7.48031
P18-tissue	CD4+ T cells	BCG_naive	57	22.4409
P18-tissue	CD8+ T cells	BCG_naive	144	56.6929
P18-tissue	Neutrophils	BCG_naive	14	5.51181
P18-tissue	Monocyte/Macrophage	BCG_naive	7	2.75591
P18-tissue	DCs	BCG_naive	2	0.787402
P18-tissue	Mast cells	BCG_naive	10	3.93701
P18-tissue	B cells	BCG_naive	1	0.393701
P18-tissue	Plasma cells	BCG_unresponsive	0	0
P19-tissue	NK cells	BCG_unresponsive	44	1.8227
P19-tissue	CD4+ T cells	BCG_unresponsive	387	16.0315
P19-tissue	CD8+ T cells	BCG_unresponsive	1725	71.4582
P19-tissue	Neutrophils	BCG_unresponsive	100	4.1425
P19-tissue	Monocyte/Macrophage	BCG_unresponsive	22	0.91135
P19-tissue	DCs	BCG_unresponsive	21	0.869925
P19-tissue	Mast cells	BCG_unresponsive	67	2.77548
P19-tissue	B cells	BCG_unresponsive	28	1.1599
P19-tissue	Plasma cells	BCG_unresponsive	20	0.8285
P2-P-tissue	NK cells	BCG_unresponsive	13	2.90828
P2-P-tissue	CD4+ T cells	BCG_unresponsive	139	31.0962
P2-P-tissue	CD8+ T cells	BCG_unresponsive	255	57.047
P2-P-tissue	Neutrophils	BCG_unresponsive	1	0.223714
P2-P-tissue	Monocyte/Macrophage	BCG_unresponsive	3	0.671141
P2-P-tissue	DCs	BCG_unresponsive	6	1.34228
P2-P-tissue	Mast cells	BCG_unresponsive	16	3.57942
P2-P-tissue	B cells	BCG_unresponsive	11	2.46085
P2-P-tissue	Plasma cells	BCG_unresponsive	3	0.671141
P2-tissue	NK cells	BCG_naive	0	0
P2-tissue	CD4+ T cells	BCG_naive	6	0.352526
P2-tissue	CD8+ T cells	BCG_naive	2	0.117509
P2-tissue	Neutrophils	BCG_naive	1631	95.8284
P2-tissue	Monocyte/Macrophage	BCG_naive	63	3.70153
P2-tissue	DCs	BCG_responsive	0	0
P2-tissue	Mast cells	BCG_responsive	0	0
P2-tissue	B cells	BCG_responsive	0	0
P2-tissue	Plasma cells	BCG_responsive	0	0
P4-P-tissue	NK cells	BCG_responsive	33	5.50918
P4-P-tissue	CD4+ T cells	BCG_responsive	276	46.0768
P4-P-tissue	CD8+ T cells	BCG_responsive	223	37.2287
P4-P-tissue	Neutrophils	BCG_responsive	5	0.834725
P4-P-tissue	Monocyte/Macrophage	BCG_responsive	3	0.500835
P4-P-tissue	DCs	BCG_responsive	7	1.16861
P4-P-tissue	Mast cells	BCG_responsive	10	1.66945
P4-P-tissue	B cells	BCG_responsive	34	5.67613
P4-P-tissue	Plasma cells	BCG_responsive	8	1.33556
P4-tissue	NK cells	BCG_naive	55	2.91314
P4-tissue	CD4+ T cells	BCG_naive	180	9.5339
P4-tissue	CD8+ T cells	BCG_naive	164	8.68644
P4-tissue	Neutrophils	BCG_naive	908	48.0932
P4-tissue	Monocyte/Macrophage	BCG_naive	87	4.60805
P4-tissue	DCs	BCG_naive	16	0.847458
P4-tissue	Mast cells	BCG_naive	13	0.688559
P4-tissue	B cells	BCG_naive	465	24.6292
P4-tissue	Plasma cells	BCG_naive	0	0
P5-tissue	NK cells	BCG_naive	39	5.53191
P5-tissue	CD4+ T cells	BCG_naive	133	18.8652
P5-tissue	CD8+ T cells	BCG_naive	423	60
P5-tissue	Neutrophils	BCG_naive	55	7.80142
P5-tissue	Monocyte/Macrophage	BCG_naive	17	2.41135
P5-tissue	DCs	BCG_naive	10	1.41844
P5-tissue	Mast cells	BCG_naive	12	1.70213
P5-tissue	B cells	BCG_naive	15	2.12766
P5-tissue	Plasma cells	BCG_naive	1	0.141844
P6-tissue	NK cells	BCG_naive	44	17.1206
P6-tissue	CD4+ T cells	BCG_naive	54	21.0117
P6-tissue	CD8+ T cells	BCG_naive	141	54.8638
P6-tissue	Neutrophils	BCG_naive	5	1.94553
P6-tissue	Monocyte/Macrophage	BCG_naive	6	2.33463
P6-tissue	DCs	BCG_naive	0	0
P6-tissue	Mast cells	BCG_naive	3	1.16732
P6-tissue	B cells	BCG_naive	3	1.16732
P6-tissue	Plasma cells	BCG_naive	1	0.389105
P7-tissue	NK cells	BCG_naive	37	1.57581
P7-tissue	CD4+ T cells	BCG_naive	550	23.4242
P7-tissue	CD8+ T cells	BCG_naive	1024	43.6116
P7-tissue	Neutrophils	BCG_naive	49	2.08688
P7-tissue	Monocyte/Macrophage	BCG_naive	56	2.38501
P7-tissue	DCs	BCG_naive	35	1.49063
P7-tissue	Mast cells	BCG_naive	123	5.2385
P7-tissue	B cells	BCG_naive	436	18.569
P7-tissue	Plasma cells	BCG_naive	38	1.6184
P8-tissue	NK cells	BCG_responsive	15	1.27877
P8-tissue	CD4+ T cells	BCG_responsive	366	31.202
P8-tissue	CD8+ T cells	BCG_responsive	48	4.09207
P8-tissue	Neutrophils	BCG_responsive	613	52.2592
P8-tissue	Monocyte/Macrophage	BCG_responsive	114	9.71867
P8-tissue	DCs	BCG_responsive	9	0.767263
P8-tissue	Mast cells	BCG_responsive	5	0.426257
P8-tissue	B cells	BCG_responsive	1	0.0852515
P8-tissue	Plasma cells	BCG_responsive	2	0.170503
P9-tissue	NK cells	BCG_responsive	145	10.0625
P9-tissue	CD4+ T cells	BCG_responsive	701	48.6468
P9-tissue	CD8+ T cells	BCG_responsive	448	31.0895
P9-tissue	Neutrophils	BCG_responsive	109	7.56419
P9-tissue	Monocyte/Macrophage	BCG_responsive	20	1.38793
P9-tissue	DCs	BCG_responsive	9	0.624566
P9-tissue	Mast cells	BCG_responsive	4	0.277585
P9-tissue	B cells	BCG_responsive	4	0.277585
P9-tissue	Plasma cells	BCG_responsive	1	0.0693963

## Sheet: Figure_2_C
Patient_sampletype	type	Naive/Memory	Th1	Th17-like	Tregs
P1-P-blood	blood	35.9447	35.4839	21.659	6.91244
P1-P-tissue	tissue	21.8487	19.3277	19.3277	39.4958
P10-blood	blood	16.3743	64.9123	14.0351	4.67836
P10-tissue	tissue	7.16724	44.0273	44.7099	4.09556
P11-blood	blood	28.4783	41.087	22.6087	7.82609
P11-tissue	tissue	7.06215	25.9534	61.0169	5.96751
P12-blood	blood	36.7647	38.9706	14.7059	9.55882
P12-tissue	tissue	11.6	33.76	42.08	12.56
P13-tissue	tissue	7.67442	40.4651	44.3023	7.55814
P14-blood	blood	33.3333	16.6667	33.3333	16.6667
P14-tissue	tissue	7.45098	38.8235	30.9804	22.7451
P15-blood	blood	40.2985	16.4179	35.8209	7.46269
P15-tissue	tissue	10.3286	34.0376	50.7042	4.92958
P16-blood	blood	0	60	40	0
P16-tissue	tissue	15.5689	29.3413	38.3234	16.7665
P17-blood	blood	12.1212	68.9394	14.3939	4.54545
P17-tissue	tissue	12.5382	37.9205	44.9541	4.58716
P18-blood	blood	34.5238	32.1429	15.4762	17.8571
P18-tissue	tissue	9.43396	66.0377	20.7547	3.77358
P19-blood	blood	15.9722	45.8333	27.7778	10.4167
P19-tissue	tissue	7.94872	47.4359	36.4103	8.20513
P2-P-blood	blood	47.0588	26.4706	13.2353	13.2353
P2-P-tissue	tissue	0	62.5	37.5	0
P2-blood	blood	66.6667	8.33333	16.6667	8.33333
P2-tissue	tissue	14.2857	28.5714	0	57.1429
P3-blood	blood	29.7674	44.6512	20	5.5814
P4-P-blood	blood	38.835	30.0971	19.4175	11.6505
P4-P-tissue	tissue	0	100	0	0
P4-blood	blood	39.1566	27.1084	24.0964	9.63855
P4-tissue	tissue	12.8834	34.9693	36.1963	15.9509
P5-blood	blood	52.8736	27.5862	10.3448	9.1954
P5-tissue	tissue	7.01754	44.7368	32.4561	15.7895
P6-blood	blood	21.7742	46.7742	22.5806	8.87097
P6-tissue	tissue	27.8689	31.1475	24.5902	16.3934
P7-blood	blood	31.5789	35.7895	21.7544	10.8772
P7-tissue	tissue	11.2595	37.5954	37.7863	13.3588
P8-blood	blood	31.0559	48.4472	15.528	4.96894
P8-tissue	tissue	5.50725	24.058	64.058	6.37681
P9-blood	blood	38.0769	26.5385	28.8462	6.53846
P9-tissue	tissue	3.69748	27.7311	65.3782	3.19328

## Sheet: Figure_2_D
Patient_sampletype	Response	Naive/Memory	Th1	Th17-like	Tregs
P1-P-tissue	BCG_unresponsive	21.8487	19.3277	19.3277	39.4958
P10-tissue	BCG_responsive	7.16724	44.0273	44.7099	4.09556
P11-tissue	BCG_responsive	7.06215	25.9534	61.0169	5.96751
P12-tissue	BCG_responsive	11.6	33.76	42.08	12.56
P13-tissue	BCG_unresponsive	7.67442	40.4651	44.3023	7.55814
P14-tissue	BCG_unresponsive	7.45098	38.8235	30.9804	22.7451
P15-tissue	BCG_unresponsive	10.3286	34.0376	50.7042	4.92958
P16-tissue	BCG_unresponsive	15.5689	29.3413	38.3234	16.7665
P17-tissue	BCG_unresponsive	12.5382	37.9205	44.9541	4.58716
P19-tissue	BCG_unresponsive	7.94872	47.4359	36.4103	8.20513
P4-tissue	BCG_naive	12.8834	34.9693	36.1963	15.9509
P5-tissue	BCG_naive	7.01754	44.7368	32.4561	15.7895
P7-tissue	BCG_naive	11.2595	37.5954	37.7863	13.3588
P8-tissue	BCG_responsive	5.50725	24.058	64.058	6.37681
P9-tissue	BCG_responsive	3.69748	27.7311	65.3782	3.19328

## Sheet: Figure_3_C
Patient_sampletype	type	Naive/Memory	Effector	Exhausted
P1-P-blood	blood	8.62069	64.6552	26.7241
P1-P-tissue	tissue	2.72727	24.5455	72.7273
P10-blood	blood	2.17391	79.7101	18.1159
P10-tissue	tissue	7.56881	54.5872	37.844
P11-blood	blood	5.18135	78.2383	16.5803
P11-tissue	tissue	12.9	53.6	33.5
P12-blood	blood	0	95.2381	4.7619
P12-tissue	tissue	15.3908	43.0298	41.5794
P13-tissue	tissue	8.33333	38.6905	52.9762
P14-blood	blood	0	66.6667	33.3333
P14-tissue	tissue	21.9961	14.7078	63.2961
P15-blood	blood	0	86.4865	13.5135
P15-tissue	tissue	16.4589	29.4264	54.1147
P16-blood	blood	0	100	0
P16-tissue	tissue	1.92308	67.3077	30.7692
P17-blood	blood	0	97.7528	2.24719
P17-tissue	tissue	10.1449	47.8261	42.029
P18-blood	blood	0	75	25
P18-tissue	tissue	1.45985	62.0438	36.4964
P19-blood	blood	1.40845	81.6901	16.9014
P19-tissue	tissue	9.62788	46.1311	44.241
P2-P-blood	blood	0	81.4815	18.5185
P2-P-tissue	tissue	9.87654	60.0823	30.0412
P2-blood	blood	0	75	25
P2-tissue	tissue	0	50	50
P3-blood	blood	2.65152	82.197	15.1515
P4-P-blood	blood	0	93.8776	6.12245
P4-P-tissue	tissue	8.96226	50.4717	40.566
P4-blood	blood	0	84.6154	15.3846
P4-tissue	tissue	7.5	61.875	30.625
P5-blood	blood	0	66.6667	33.3333
P5-tissue	tissue	7.84314	62.0098	30.1471
P6-blood	blood	1.2987	96.1039	2.5974
P6-tissue	tissue	5.14706	78.6765	16.1765
P7-blood	blood	11.9816	71.8894	16.129
P7-tissue	tissue	10.2434	49.3915	40.3651
P8-blood	blood	0	86.1702	13.8298
P8-tissue	tissue	10.8696	50	39.1304
P9-blood	blood	5.71429	71.4286	22.8571
P9-tissue	tissue	14.3868	36.7925	48.8208

## Sheet: Figure_3_D
Patient_sampletype	Response	Naive/Memory	Effector	Exhausted	FGFBP2+	Terminal Exhausted
P1-P-tissue	BCG_unresponsive	2.72727	24.5455	72.7273	2.72727	0
P10-tissue	BCG_responsive	7.56881	54.5872	37.844	3.44037	0.688073
P11-tissue	BCG_responsive	12.9	53.6	33.5	4.6	7.6
P12-tissue	BCG_responsive	15.3908	43.0298	41.5794	2.49799	10.8783
P13-tissue	BCG_unresponsive	8.33333	38.6905	52.9762	2.38095	18.4524
P14-tissue	BCG_unresponsive	21.9961	14.7078	63.2961	1.37886	41.9567
P15-tissue	BCG_unresponsive	16.4589	29.4264	54.1147	2.24439	16.4589
P18-tissue	BCG_naive	1.45985	62.0438	36.4964	2.18978	0
P19-tissue	BCG_unresponsive	9.62788	46.1311	44.241	2.18547	3.13054
P2-P-tissue	BCG_unresponsive	9.87654	60.0823	30.0412	1.64609	0.823045
P4-P-tissue	BCG_responsive	8.96226	50.4717	40.566	1.88679	1.88679
P4-tissue	BCG_naive	7.5	61.875	30.625	1.875	0
P5-tissue	BCG_naive	7.84314	62.0098	30.1471	1.22549	0.490196
P6-tissue	BCG_naive	5.14706	78.6765	16.1765	5.14706	0
P7-tissue	BCG_naive	10.2434	49.3915	40.3651	2.83976	1.92698
P9-tissue	BCG_responsive	14.3868	36.7925	48.8208	2.35849	6.60377

## Sheet: Figure_4_D
Patient_sampletype	Response	M_Classical Monocytes	Neutrophils
P1-P-blood	BCG_unresponsive	0.768492	0
P10-blood	BCG_responsive	6.44461	0
P11-blood	BCG_responsive	3.58921	0
P12-blood	BCG_responsive	3.70267	0
P14-blood	BCG_unresponsive	3.2636	0
P15-blood	BCG_unresponsive	5	0
P16-blood	BCG_unresponsive	0	0
P17-blood	BCG_unresponsive	0.3996	0
P18-blood	BCG_naive	1.96281	0
P19-blood	BCG_unresponsive	4.28044	0
P2-blood	BCG_naive	0.277778	0
P2-P-blood	BCG_unresponsive	1.31579	0
P3-blood	BCG_naive	3.11669	0
P4-blood	BCG_naive	0.77821	0
P4-P-blood	BCG_responsive	5.51724	0
P5-blood	BCG_naive	3.51153	0
P6-blood	BCG_naive	7.03226	0
P7-blood	BCG_naive	1.02257	0
P8-blood	BCG_responsive	5.33893	0
P9-blood	BCG_responsive	6.09675	0

## Sheet: Figure_4_C
Patient_sampletype	type	Classical Monocytes	Non-Classical Monocytes	IFN	TAM
P1-P-blood	blood	82.7586	6.89655	10.3448	0
P1-P-tissue	tissue	8.9172	3.18471	0.636943	87.2611
P10-blood	blood	84.7619	9.52381	5.71429	0
P10-tissue	tissue	57.1429	28.5714	0	14.2857
P11-blood	blood	70.2564	19.4872	10.2564	0
P11-tissue	tissue	12	6	0	82
P12-blood	blood	72.6776	22.4044	4.91803	0
P12-tissue	tissue	8.13953	0	0	91.8605
P13-tissue	tissue	14.1304	0	2.17391	83.6957
P14-blood	blood	84.7826	6.52174	4.34783	4.34783
P14-tissue	tissue	0.357995	0	0	99.642
P15-blood	blood	61.1765	27.0588	11.7647	0
P15-tissue	tissue	60	20	0	20
P16-tissue	tissue	78.3784	13.5135	2.7027	5.40541
P17-blood	blood	100	0	0	0
P17-tissue	tissue	40	20	20	20
P18-blood	blood	71.6981	24.5283	3.77358	0
P18-tissue	tissue	80	20	0	0
P19-blood	blood	75.3247	15.5844	9.09091	0
P19-tissue	tissue	18.75	0	0	81.25
P2-blood	blood	66.6667	22.2222	11.1111	0
P2-P-blood	blood	66.6667	26.6667	6.66667	0
P2-P-tissue	blood	0	0	0	0
P2-P-tissue	tissue	0	0	0	100
P2-tissue	tissue	22.2222	0	0	77.7778
P3-blood	blood	50.3067	44.7853	4.90798	0
P4-blood	blood	61.1111	33.3333	5.55556	0
P4-P-blood	blood	61.0169	33.0508	5.9322	0
P4-P-tissue	blood	0	0	0	0
P4-P-tissue	tissue	0	0	0	100
P4-tissue	tissue	51.4286	8.57143	5.71429	34.2857
P5-blood	blood	27.459	29.918	42.623	0
P5-tissue	tissue	38.4615	38.4615	15.3846	7.69231
P6-blood	blood	68.9873	18.9873	12.0253	0
P6-tissue	tissue	40	40	0	20
P7-blood	blood	48.3333	43.3333	8.33333	0
P7-tissue	tissue	2.08333	4.16667	2.08333	91.6667
P8-blood	blood	81.2785	13.6986	3.65297	1.36986
P8-tissue	tissue	90.9091	2.5974	3.8961	2.5974
P9-blood	blood	67.3993	21.978	10.6227	0
P9-tissue	tissue	18.1818	18.1818	0	63.6364

## Sheet: Supplemental_3_E
Patient_sampletype	type	CD56-dim, CD16-	CD56-dim, CD16+	CD56-bright	TiNK
P1-P-blood	blood	43.0233	56.9767	0	0
P1-P-tissue	tissue	23.8095	28.5714	14.2857	33.3333
P11-blood	blood	29.3103	65.5172	5.17241	0
P11-tissue	tissue	43.1373	24.5098	6.37255	25.9804
P12-blood	blood	33.3333	60.6061	6.06061	0
P12-tissue	tissue	25	48.3333	20	6.66667
P13-tissue	tissue	66.6667	10.3175	3.96825	19.0476
P14-tissue	tissue	41.0935	11.4638	5.64374	41.7989
P15-tissue	tissue	40	27.5	12.5	20
P16-tissue	tissue	31.5789	42.1053	15.7895	10.5263
P17-blood	blood	20.5128	79.4872	0	0
P17-tissue	tissue	31.25	56.25	12.5	0
P18-tissue	tissue	18.75	68.75	0	12.5
P19-blood	blood	18.5185	59.2593	18.5185	3.7037
P19-tissue	tissue	52.6316	21.0526	5.26316	21.0526
P2-P-blood	blood	32.5	57.5	7.5	2.5
P2-P-tissue	tissue	54.5455	18.1818	9.09091	18.1818
P3-blood	blood	38	60	2	0
P4-P-tissue	tissue	26.6667	26.6667	13.3333	33.3333
P4-tissue	tissue	48.8372	6.97674	11.6279	32.5581
P5-blood	blood	64.2857	28.5714	3.57143	3.57143
P5-tissue	tissue	38.7097	45.1613	3.22581	12.9032
P6-blood	blood	39.2857	53.5714	7.14286	0
P6-tissue	tissue	16.6667	80.5556	2.77778	0
P7-blood	blood	28	69	3	0
P7-tissue	tissue	40	20	24	16
P9-tissue	tissue	37.1429	21.9048	8.57143	32.381

## Sheet: Supplemental_3_G
Patient_sampletype	Response	CD56-bright	CD56-dim, CD16-	CD56-dim, CD16+	TiNK
P11-tissue	BCG_responsive	6.37255	43.1373	24.5098	25.9804
P12-tissue	BCG_responsive	20	25	48.3333	6.66667
P13-tissue	BCG_unresponsive	3.96825	66.6667	10.3175	19.0476
P14-tissue	BCG_unresponsive	5.64374	41.0935	11.4638	41.7989
P15-tissue	BCG_unresponsive	12.5	40	27.5	20
P19-tissue	BCG_unresponsive	5.26316	52.6316	21.0526	21.0526
P4-tissue	BCG_naive	11.6279	48.8372	6.97674	32.5581
P5-tissue	BCG_naive	3.22581	38.7097	45.1613	12.9032
P6-tissue	BCG_naive	2.77778	16.6667	80.5556	0
P9-tissue	BCG_responsive	8.57143	37.1429	21.9048	32.381

[truncated: 7 more sheets: Supplemental_3_H, Supplemental_4_C, Supplemental_6_D, Supplemental_6_E, Supplemental_6_F, Supplemental_7_B, Supplemental_7_C]
